# Supplementary material for: Changes in the Neurochemical Coding of the Anterior Pelvic Ganglion Neurons Supplying the Male Pig Urinary Bladder Trigone after One-Sided Axotomy of Their Nerve Fibers
Source: Int J Mol Sci. 2021 Feb 24;22(5):2231. doi: 10.3390/ijms22052231 (PMC7956190; doi:10.3390/ijms22052231)
Supplement: Supplementary file 1 [file ijms-22-02231-s001.xlsx]

## Sheet: APG-L-qPCR
LCG-ChAT	LEG-ChAT		LCG-VAChT	LEG-VAChT		LCG-DBH	LEG-DBH		LCG-TH	LEG-TH		LCG-NOS	LEG-NOS		LCG-VIP	LEG-VIP		LCG-GAL	LEG-GAL		LCG-NPY	LEG-NPY
0.0143938	0.004423	0	0.0270924	0.005836	0	0.169569	0.022131	0	0.2218	0.036987	0	0.0416035	0.00636	0	0.778822	0.661569	0	0.000904193	0.000793228	0	0.497663	1.00372
0.0140616	0.00483	0	0.0449678	0.006158	0	0.158828	0.023896	0	0.19809	0.040823	0	0.0375072	0.006801	0	0.689573	0.639373	0	0.000794582	0.00102518	0	0.495756	1.2123
0.0129786	0.001709	0	0.0288522	0.005714	0	0.15542	0.023823	0	0.202813	0.039467	0	0.0375466	0.006634	0	0.680891	0.640286	0	0.000856853	0.000838787	0	0.462045	1.18692
0.00971264	0.000429	0	0.0141752	0.013628	0	0.159033	0.001899	0	0.270584	0.00669	0	0.0195498	0.00229	0	0.476232	0.009685	0	0.00062211	0	0	0.273932	0.040241
0.00907211	0.00034	0	0.0148136	0.00334	0	0.172086	0.002327	0	0.303492	0.006528	0	0.0217648	0.002047	0	0.695913	0.008236	0	0.000670035	0	0	0.279102	0.043926
0.00829985	0.000491	0	0.0127618	0.003733	0	0.158426	0.002702	0	0.275615	0.006623	0	0.0195149	0.00205	0	0.455881	0.009717	0	0.0006457	0	0	0.261696	0.051142
0.0191452	0.00128524	0	0.0276344	0.00215097	0	0.308009	0.0122707	0	0.353519	0.017396	0	0.0343191	0.00108965	0	1.00108	0.274014	0	0.00140573	0.00181348	0	0.619976	0.608693
0.019744	0.00133268	0	0.0258469	0.00251904	0	0.334816	0.0139077	0	0.405215	0.0186253	0	0.0335134	0.0014548	0	1.01688	0.279682	0	0.00187245	0.0020574	0	0.588993	0.660256
0.0195939	0.00102004	0	0.0278007	0.00209518	0	0.356626	0.0129511	0	0.416968	0.0187601	0	0.0335312	0.00102426	0	0.9161	0.245208	0	0.00197731	0.00243153	0	0.635431	0.619013
0.0121741	0.00533382	0	0.0173674	0.0214402	0	0.254197	0.190245	0	0.299012	0.185976	0	0.0257695	0.00907194	0	0.753125	0.103226	0	0.00154857	0.000932972	0	0.432754	0.278205
0.0133565	0.00738656	0	0.01908	0.0187838	0	0.287152	0.194676	0	0.323717	0.188601	0	0.0298473	0.00864754	0	0.877439	0.113605	0	0.0011421	0.00124462	0	0.515525	0.284627
0.0128277	0.00617643	0	0.0175532	0.0187367	0	0.28492	0.199989	0	0.34018	0.206226	0	0.029707	0.00959219	0	0.794107	0.120078	0	0.00122535	0.00103685	0	0.613578	0.348732
0.0173946	0.00250553	0	0.0166986	0.00241099	0	0.458626	0.0100883	0	0.478127	0.0217997	0	0.0331029	0.00125624	0	1.67464	0.387428	0	0.000792177	0.0013395	0	0.784031	0.621004
0.0184683	0.00367923	0	0.0187985	0.00436435	0	0.450163	0.0175607	0	0.525424	0.0356089	0	0.0391603	0.00193068	0	1.60169			0.000689865	0.00118512	0	0.570629	0.992049
0.0167118	0.00421332	0	0.0170581	0.00376626	0	0.409315	0.0155625	0	0.482351	0.0331135	0	0.0360604	0.00211564	0	1.51858	0.551139	0	0.000770692	0.0013304	0	0.520793	0.975651

## Sheet: APG-R-qPCR
RCG-ChAT	REG-ChAT		RCG-VAChT	REG-VAChT		RCG-DBH	REG-DBH		RCG-TH	REG-TH		RCG-NOS	REG-NOS		RCG-VIP	REG-VIP		RCG-GAL	REG-GAL		RCG-NPY	REG-NPY
0.0105062	3.7e-05	0	0.0207436	0.00312636	0	0.183641	0.00102163	0	0.228309	0.0042608	0	0.0254176	0.000208047	0	0.542282	0.000789305	0	0.00107863	0.084175	0	0.423138	0.0052916
0.0113259	2.3e-05	0	0.0238156	0.00389557	0	0.182903	0.00128919	0	0.200483	0.00436117	0	0.0266382	0.000570937	0	0.552425	0.000804066	0	0.000972719	0.088212	0	0.419262	0.00596788
0.0109798	3.8e-05	0	0.0247253	0.00299512	0	0.194081	0.00107616	0	0.216768	0.00349687	0	0.0354505	0.000313991	0	0.0578913	0.000713476	0	0.00105426	0.081802	0	0.440694	0.00561921
0.0113429	0	0	0.0108288	0	0	0.139098	0	0	0.208113	0	0	0.0279876	0	0	0.571001	0	0	0.00101822	0.002585	0	0.242848	0
0.0115672	0	0	0.0154035	0	0	0.167001	0	0	0.269936	0	0	0.026563	0	0	0.580039	0	0	0.00129072	0.002876	0	0.28291	0
0.0109188	0	0	0.0122497	0	0	0.203904	0	0	0.300165	0	0	0.0266093	0	0	0.547888	0	0	0.00105765	0.003109	0	0.272639	0
0.0128885	0.000151	0	0.0161835	0.00108392	0	0.160002	0.00133569	0	0.178425	0.0104327	0	0.0233491	0.00197713	0	0.569401	0.0254759	0	0.00273651	0.0452135	0	0.27426	0.0449099
0.0169367	9.8e-05	0	0.0160692	0.00139551	0	0.216276	0.00149093	0	0.246264	0.0126999	0	0.0319851	0.00229069	0	0.751371	0.0263449	0	0.00258876	0.0515603	0	0.341982	0.0572948
0.0127887	7.3e-05	0	0.0158543	0.00102927	0	0.227093	0.00153273	0	0.259533	0.0136682	0	0.0257027	0.00231316	0	0.901551	0.0281161	0	0.00270547	0.0560457	0	0.421642	0.0581221
0.0156743	0.000175	0	0.0184525	0.00222382	0	0.310428	0.00402175	0	0.317279	0.0474456	0	0.0386263	0.00315489	0	0.941044	0.00786775	0	0.00120201	0.0152712	0	0.283495	0.0347579
0.0143606	8.2e-05	0	0.016265	0.00182466	0	0.242442	0.00320446	0	0.274317	0.0384367	0	0.041329	0.00216386	0	0.91569	0.0049684	0	0.00158332	0.0137325	0	0.242771	0.0264349
0.0133535	0.000108	0	0.0190717	0.00176889	0	0.257083	0.00410602	0	0.286291	0.0544993	0	0.0358558	0.00444048	0	0.912918	0.00798163	0	0.00150107	0.0143315	0	0.307017	0.0370987
0.0144554	5.5e-05	0	0.0150678	0.00381943	0	0.359684	0.0122318	0	0.307468	0.022567	0	0.0342005	0.000772728	0	1.497	0.00438013	0	0.00135596	0.0746212	0	0.371556	0.0187868
0.0135104	5.9e-05	0	0.0150678	0.00395822	0	0.258298	0.0120862	0	0.310046	0.0265252	0	0.0294104	0.00132154	0	1.30537	0.00486576		0.0014122	0.133049	0	0.36403	0.0238106
0.0162621	5.6e-05	0	0.0150874	0.00480044	0	0.320157	0.0110043	0	0.339707	0.0240223	0	0.0343945	0.000846974	0	1.49453	0.00433275	0	0.00133502	0.115909	0	0.382868	0.0195191

## Sheet: Number of FB+ neurons
R+L C APG	RC APG	LC APG			R+L E APG	RE APG	LE APG
2017	1344	673	0		1863	1226	637
5413	4197	1216	0		1221	864	357
3834	1974	1860	0		166	7	159
4233	2856	1377	0		125	3	122
1042	1001	41	0		4304	3315	989

## Sheet: % of Neurotransmitte  APG in C 
TH/DBH-CR	TH/DBH-CL		ChAT/VAChT-CR	ChAT/VAChT-CL		NANC-CR	NANC-CL		NPY-CR	NPY-CL		GAL-CR	GAL-CL		VIP-CR	VIP-CL		NOS-CR	NOS-CL
64.03	69.73	0	38.15	28.11	0	0.45	0.55	0	20.51	19.73	0	0.89	0.95	0	4.23	4.55	0	0	0
61.23	73.07	0	36.41	33.39	0	2.758	2.25	0	19.8	26.15	0	0.81	0.99	0	4.52	4.75	0	0	0
58.57	68.84	0	40.45	27.75	0	1.87	1.9	0	21.74	21.74	0	0.97	0.99	0	4.04	4.25	0	0	0
60.23	70.25	0	38.79	32.79	0	1.6	1.76	0	21.11	21.11	0	0.93	0.91	0	4.15	4.4	0	0	0
57.87	72.71	0	41.89	30.25	0	1.53	1.65	0	22.67	22.67	0	1.01	1.05	0	5.08	5.5	0	0	0

## Sheet: % ofNeuorotrmansmit APG in RC-E
TH/DBH-CR	TH/DBH-ER		ChAT/VAChT-CR	ChAT/VAChT-ER		NANC-CR	NANC-ER		NPY-CR	NPY-ER		GAL-CR	GAL-ER		VIP-CR	VIP-ER		NOS-CR	NOS-ER
64.03	34.17	0	38.15	41.91	0	0.45	25.18	0	20.51	18.51	0	0.89	34.89	0	4.23	39.85	0	0	16.14
61.23	28.57	0	36.41	53.61	0	2.758	19.23	0	19.8	19.8	0	0.81	39.98	0	4.52	36.76	0	0	22.45
58.57	42.36	0	40.45	44.02	0	1.87	16.89	0	21.74	19.74	0	0.97	38.98	0	4.04	40.21	0	0	19.5
60.23	36.56	0	38.79	44.56	0	1.6	20.89	0	21.11	18.87	0	0.93	35.56	0	4.15	35.57	0	0	18.57
57.87	30.34	0	41.89	55.89	0	1.53	15.25	0	22.67	19.87	0	1.01	33.75	0	5.08	34.57	0	0	15.25

## Sheet: % ofNeuorotrmansmit APG in LC-E
TH/DBH-CL	TH/DBH-EL		ChAT/VAChT-CL	ChAT/VAChT-EL		NANC-CL	NANC-EL		NPY-CL	NPY-EL		GAL-CL	GAL-EL		VIP-CL	VIP-EL		NOS-CL	NOS-EL
69.73	66.23	0	28.11	29.11	0	0.55	0.65	0	19.73	19.73	0	0.95	0.95	0	4.55	3.55	0	0	0.01
73.07	71.68	0	33.39	34.78	0	2.25	2.35	0	26.15	25.15	0	0.99	1.99	0	4.75	3.75	0	0	0
68.84	72.34	0	27.75	28.75	0	1.9	2	0	21.74	20.75	0	0.99	1.99	0	4.25	3.25	0	0	0
70.25	67.96	0	32.79	33.79	0	1.76	1.86	0	21.11	20.11	0	0.91	1.01	0	4.4	3.4	0	0	0
72.71	69.24	0	30.25	31.25	0	1.65	1.75	0	22.67	21.67	0	1.05	1.15	0	5.5	3.5	0	0	0
